# Supplementary material for: Brain functional network changes associated with psychological symptoms in emergency psychological responding professionals after the first wave of COVID-19 pandemic
Source: Front Psychiatry. 2023 Apr 28;14:1014866. doi: 10.3389/fpsyt.2023.1014866 (PMC10175782; doi:10.3389/fpsyt.2023.1014866)
Supplement: Supplementary file 1 [file Table_1.XLSX]

## Sheet: Sheet1
Labels	Regions	Yeo_7 networks
1	7Networks_LH_Vis_1	VIS
2	7Networks_LH_Vis_2	VIS
3	7Networks_LH_Vis_3	VIS
4	7Networks_LH_Vis_4	VIS
5	7Networks_LH_Vis_5	VIS
6	7Networks_LH_Vis_6	VIS
7	7Networks_LH_Vis_7	VIS
8	7Networks_LH_Vis_8	VIS
9	7Networks_LH_Vis_9	VIS
10	7Networks_LH_Vis_10	VIS
11	7Networks_LH_Vis_11	VIS
12	7Networks_LH_Vis_12	VIS
13	7Networks_LH_Vis_13	VIS
14	7Networks_LH_Vis_14	VIS
15	7Networks_LH_Vis_15	VIS
16	7Networks_LH_Vis_16	VIS
17	7Networks_LH_Vis_17	VIS
18	7Networks_LH_Vis_18	VIS
19	7Networks_LH_Vis_19	VIS
20	7Networks_LH_Vis_20	VIS
21	7Networks_LH_Vis_21	VIS
22	7Networks_LH_Vis_22	VIS
23	7Networks_LH_Vis_23	VIS
24	7Networks_LH_Vis_24	VIS
25	7Networks_LH_SomMot_1	SOM
26	7Networks_LH_SomMot_2	SOM
27	7Networks_LH_SomMot_3	SOM
28	7Networks_LH_SomMot_4	SOM
29	7Networks_LH_SomMot_5	SOM
30	7Networks_LH_SomMot_6	SOM
31	7Networks_LH_SomMot_7	SOM
32	7Networks_LH_SomMot_8	SOM
33	7Networks_LH_SomMot_9	SOM
34	7Networks_LH_SomMot_10	SOM
35	7Networks_LH_SomMot_11	SOM
36	7Networks_LH_SomMot_12	SOM
37	7Networks_LH_SomMot_13	SOM
38	7Networks_LH_SomMot_14	SOM
39	7Networks_LH_SomMot_15	SOM
40	7Networks_LH_SomMot_16	SOM
41	7Networks_LH_SomMot_17	SOM
42	7Networks_LH_SomMot_18	SOM
43	7Networks_LH_SomMot_19	SOM
44	7Networks_LH_SomMot_20	SOM
45	7Networks_LH_SomMot_21	SOM
46	7Networks_LH_SomMot_22	SOM
47	7Networks_LH_SomMot_23	SOM
48	7Networks_LH_SomMot_24	SOM
49	7Networks_LH_SomMot_25	SOM
50	7Networks_LH_SomMot_26	SOM
51	7Networks_LH_SomMot_27	SOM
52	7Networks_LH_SomMot_28	SOM
53	7Networks_LH_SomMot_29	SOM
54	7Networks_LH_DorsAttn_Post_1	DOR
55	7Networks_LH_DorsAttn_Post_2	DOR
56	7Networks_LH_DorsAttn_Post_3	DOR
57	7Networks_LH_DorsAttn_Post_4	DOR
58	7Networks_LH_DorsAttn_Post_5	DOR
59	7Networks_LH_DorsAttn_Post_6	DOR
60	7Networks_LH_DorsAttn_Post_7	DOR
61	7Networks_LH_DorsAttn_Post_8	DOR
62	7Networks_LH_DorsAttn_Post_9	DOR
63	7Networks_LH_DorsAttn_Post_10	DOR
64	7Networks_LH_DorsAttn_Post_11	DOR
65	7Networks_LH_DorsAttn_Post_12	DOR
66	7Networks_LH_DorsAttn_FEF_1	DOR
67	7Networks_LH_DorsAttn_FEF_2	DOR
68	7Networks_LH_DorsAttn_FEF_3	DOR
69	7Networks_LH_DorsAttn_PrCv_1	DOR
70	7Networks_LH_SalVentAttn_ParOper_1	VEN
71	7Networks_LH_SalVentAttn_ParOper_2	VEN
72	7Networks_LH_SalVentAttn_ParOper_3	VEN
73	7Networks_LH_SalVentAttn_TempOcc_1	VEN
74	7Networks_LH_SalVentAttn_FrOperIns_1	VEN
75	7Networks_LH_SalVentAttn_FrOperIns_2	VEN
76	7Networks_LH_SalVentAttn_FrOperIns_3	VEN
77	7Networks_LH_SalVentAttn_FrOperIns_4	VEN
78	7Networks_LH_SalVentAttn_FrOperIns_5	VEN
79	7Networks_LH_SalVentAttn_FrOperIns_6	VEN
80	7Networks_LH_SalVentAttn_FrOperIns_7	VEN
81	7Networks_LH_SalVentAttn_PFCl_1	VEN
82	7Networks_LH_SalVentAttn_Med_1	VEN
83	7Networks_LH_SalVentAttn_Med_2	VEN
84	7Networks_LH_SalVentAttn_Med_3	VEN
85	7Networks_LH_SalVentAttn_Med_4	VEN
86	7Networks_LH_Limbic_OFC_1	LIM
87	7Networks_LH_Limbic_OFC_2	LIM
88	7Networks_LH_Limbic_OFC_3	LIM
89	7Networks_LH_Limbic_TempPole_1	LIM
90	7Networks_LH_Limbic_TempPole_2	LIM
91	7Networks_LH_Limbic_TempPole_3	LIM
92	7Networks_LH_Limbic_TempPole_4	LIM
93	7Networks_LH_Limbic_TempPole_5	LIM
94	7Networks_LH_Limbic_TempPole_6	LIM
95	7Networks_LH_Limbic_TempPole_7	LIM
96	7Networks_LH_Cont_Par_1	FPC
97	7Networks_LH_Cont_Par_2	FPC
98	7Networks_LH_Cont_Par_3	FPC
99	7Networks_LH_Cont_Par_4	FPC
100	7Networks_LH_Cont_Temp_1	FPC
101	7Networks_LH_Cont_OFC_1	FPC
102	7Networks_LH_Cont_PFCl_1	FPC
103	7Networks_LH_Cont_PFCl_2	FPC
104	7Networks_LH_Cont_PFCl_3	FPC
105	7Networks_LH_Cont_PFCl_4	FPC
106	7Networks_LH_Cont_PFCl_5	FPC
107	7Networks_LH_Cont_PFCl_6	FPC
108	7Networks_LH_Cont_pCun_1	FPC
109	7Networks_LH_Cont_pCun_2	FPC
110	7Networks_LH_Cont_Cing_1	FPC
111	7Networks_LH_Cont_Cing_2	FPC
112	7Networks_LH_Cont_PFCmp_1	FPC
113	7Networks_LH_Default_Temp_1	DMN
114	7Networks_LH_Default_Temp_2	DMN
115	7Networks_LH_Default_Temp_3	DMN
116	7Networks_LH_Default_Temp_4	DMN
117	7Networks_LH_Default_Temp_5	DMN
118	7Networks_LH_Default_Temp_6	DMN
119	7Networks_LH_Default_Temp_7	DMN
120	7Networks_LH_Default_Temp_8	DMN
121	7Networks_LH_Default_Par_1	DMN
122	7Networks_LH_Default_Par_2	DMN
123	7Networks_LH_Default_Par_3	DMN
124	7Networks_LH_Default_Par_4	DMN
125	7Networks_LH_Default_PFC_1	DMN
126	7Networks_LH_Default_PFC_2	DMN
127	7Networks_LH_Default_PFC_3	DMN
128	7Networks_LH_Default_PFC_4	DMN
129	7Networks_LH_Default_PFC_5	DMN
130	7Networks_LH_Default_PFC_6	DMN
131	7Networks_LH_Default_PFC_7	DMN
132	7Networks_LH_Default_PFC_8	DMN
133	7Networks_LH_Default_PFC_9	DMN
134	7Networks_LH_Default_PFC_10	DMN
135	7Networks_LH_Default_PFC_11	DMN
136	7Networks_LH_Default_PFC_12	DMN
137	7Networks_LH_Default_PFC_13	DMN
138	7Networks_LH_Default_PFC_14	DMN
139	7Networks_LH_Default_PFC_15	DMN
140	7Networks_LH_Default_PFC_16	DMN
141	7Networks_LH_Default_PFC_17	DMN
142	7Networks_LH_Default_PFC_18	DMN
143	7Networks_LH_Default_pCunPCC_1	DMN
144	7Networks_LH_Default_pCunPCC_2	DMN
145	7Networks_LH_Default_pCunPCC_3	DMN
146	7Networks_LH_Default_pCunPCC_4	DMN
147	7Networks_LH_Default_pCunPCC_5	DMN
148	7Networks_LH_Default_pCunPCC_6	DMN
149	7Networks_LH_Default_pCunPCC_7	DMN
150	7Networks_LH_Default_pCunPCC_8	DMN
151	7Networks_RH_Vis_1	VIS
152	7Networks_RH_Vis_2	VIS
153	7Networks_RH_Vis_3	VIS
154	7Networks_RH_Vis_4	VIS
155	7Networks_RH_Vis_5	VIS
156	7Networks_RH_Vis_6	VIS
157	7Networks_RH_Vis_7	VIS
158	7Networks_RH_Vis_8	VIS
159	7Networks_RH_Vis_9	VIS
160	7Networks_RH_Vis_10	VIS
161	7Networks_RH_Vis_11	VIS
162	7Networks_RH_Vis_12	VIS
163	7Networks_RH_Vis_13	VIS
164	7Networks_RH_Vis_14	VIS
165	7Networks_RH_Vis_15	VIS
166	7Networks_RH_Vis_16	VIS
167	7Networks_RH_Vis_17	VIS
168	7Networks_RH_Vis_18	VIS
169	7Networks_RH_Vis_19	VIS
170	7Networks_RH_Vis_20	VIS
171	7Networks_RH_Vis_21	VIS
172	7Networks_RH_Vis_22	VIS
173	7Networks_RH_Vis_23	VIS
174	7Networks_RH_SomMot_1	SOM
175	7Networks_RH_SomMot_2	SOM
176	7Networks_RH_SomMot_3	SOM
177	7Networks_RH_SomMot_4	SOM
178	7Networks_RH_SomMot_5	SOM
179	7Networks_RH_SomMot_6	SOM
180	7Networks_RH_SomMot_7	SOM
181	7Networks_RH_SomMot_8	SOM
182	7Networks_RH_SomMot_9	SOM
183	7Networks_RH_SomMot_10	SOM
184	7Networks_RH_SomMot_11	SOM
185	7Networks_RH_SomMot_12	SOM
186	7Networks_RH_SomMot_13	SOM
187	7Networks_RH_SomMot_14	SOM
188	7Networks_RH_SomMot_15	SOM
189	7Networks_RH_SomMot_16	SOM
190	7Networks_RH_SomMot_17	SOM
191	7Networks_RH_SomMot_18	SOM
192	7Networks_RH_SomMot_19	SOM
193	7Networks_RH_SomMot_20	SOM
194	7Networks_RH_SomMot_21	SOM
195	7Networks_RH_SomMot_22	SOM
196	7Networks_RH_SomMot_23	SOM
197	7Networks_RH_SomMot_24	SOM
198	7Networks_RH_SomMot_25	SOM
199	7Networks_RH_SomMot_26	SOM
200	7Networks_RH_SomMot_27	SOM
201	7Networks_RH_SomMot_28	SOM
202	7Networks_RH_DorsAttn_Post_1	DOR
203	7Networks_RH_DorsAttn_Post_2	DOR
204	7Networks_RH_DorsAttn_Post_3	DOR
205	7Networks_RH_DorsAttn_Post_4	DOR
206	7Networks_RH_DorsAttn_Post_5	DOR
207	7Networks_RH_DorsAttn_Post_6	DOR
208	7Networks_RH_DorsAttn_Post_7	DOR
209	7Networks_RH_DorsAttn_Post_8	DOR
210	7Networks_RH_DorsAttn_Post_9	DOR
211	7Networks_RH_DorsAttn_Post_10	DOR
212	7Networks_RH_DorsAttn_Post_11	DOR
213	7Networks_RH_DorsAttn_Post_12	DOR
214	7Networks_RH_DorsAttn_Post_13	DOR
215	7Networks_RH_DorsAttn_Post_14	DOR
216	7Networks_RH_DorsAttn_FEF_1	DOR
217	7Networks_RH_DorsAttn_FEF_2	DOR
218	7Networks_RH_DorsAttn_FEF_3	DOR
219	7Networks_RH_DorsAttn_PrCv_1	DOR
220	7Networks_RH_SalVentAttn_TempOccPar_1	VEN
221	7Networks_RH_SalVentAttn_TempOccPar_2	VEN
222	7Networks_RH_SalVentAttn_TempOccPar_3	VEN
223	7Networks_RH_SalVentAttn_TempOccPar_4	VEN
224	7Networks_RH_SalVentAttn_TempOccPar_5	VEN
225	7Networks_RH_SalVentAttn_PrC_1	VEN
226	7Networks_RH_SalVentAttn_FrOperIns_1	VEN
227	7Networks_RH_SalVentAttn_FrOperIns_2	VEN
228	7Networks_RH_SalVentAttn_FrOperIns_3	VEN
229	7Networks_RH_SalVentAttn_FrOperIns_4	VEN
230	7Networks_RH_SalVentAttn_FrOperIns_5	VEN
231	7Networks_RH_SalVentAttn_FrOperIns_6	VEN
232	7Networks_RH_SalVentAttn_Med_1	VEN
233	7Networks_RH_SalVentAttn_Med_2	VEN
234	7Networks_RH_SalVentAttn_Med_3	VEN
235	7Networks_RH_SalVentAttn_Med_4	VEN
236	7Networks_RH_SalVentAttn_Med_5	VEN
237	7Networks_RH_SalVentAttn_Med_6	VEN
238	7Networks_RH_Limbic_OFC_1	LIM
239	7Networks_RH_Limbic_OFC_2	LIM
240	7Networks_RH_Limbic_OFC_3	LIM
241	7Networks_RH_Limbic_OFC_4	LIM
242	7Networks_RH_Limbic_TempPole_1	LIM
243	7Networks_RH_Limbic_TempPole_2	LIM
244	7Networks_RH_Limbic_TempPole_3	LIM
245	7Networks_RH_Limbic_TempPole_4	LIM
246	7Networks_RH_Limbic_TempPole_5	LIM
247	7Networks_RH_Limbic_TempPole_6	LIM
248	7Networks_RH_Cont_Par_1	FPC
249	7Networks_RH_Cont_Par_2	FPC
250	7Networks_RH_Cont_Par_3	FPC
251	7Networks_RH_Cont_Temp_1	FPC
252	7Networks_RH_Cont_PFCv_1	FPC
253	7Networks_RH_Cont_PFCl_1	FPC
254	7Networks_RH_Cont_PFCl_2	FPC
255	7Networks_RH_Cont_PFCl_3	FPC
256	7Networks_RH_Cont_PFCl_4	FPC
257	7Networks_RH_Cont_PFCl_5	FPC
258	7Networks_RH_Cont_PFCl_6	FPC
259	7Networks_RH_Cont_PFCl_7	FPC
260	7Networks_RH_Cont_PFCl_8	FPC
261	7Networks_RH_Cont_PFCl_9	FPC
262	7Networks_RH_Cont_PFCl_10	FPC
263	7Networks_RH_Cont_PFCl_11	FPC
264	7Networks_RH_Cont_PFCl_12	FPC
265	7Networks_RH_Cont_pCun_1	FPC
266	7Networks_RH_Cont_pCun_2	FPC
267	7Networks_RH_Cont_Cing_1	FPC
268	7Networks_RH_Cont_Cing_2	FPC
269	7Networks_RH_Cont_PFCmp_1	FPC
270	7Networks_RH_Cont_PFCmp_2	FPC
271	7Networks_RH_Default_Par_1	DMN
272	7Networks_RH_Default_Par_2	DMN
273	7Networks_RH_Default_Par_3	DMN
274	7Networks_RH_Default_Par_4	DMN
275	7Networks_RH_Default_Par_5	DMN
276	7Networks_RH_Default_Temp_1	DMN
277	7Networks_RH_Default_Temp_2	DMN
278	7Networks_RH_Default_Temp_3	DMN
279	7Networks_RH_Default_Temp_4	DMN
280	7Networks_RH_Default_Temp_5	DMN
281	7Networks_RH_Default_Temp_6	DMN
282	7Networks_RH_Default_PFCv_1	DMN
283	7Networks_RH_Default_PFCv_2	DMN
284	7Networks_RH_Default_PFCv_3	DMN
285	7Networks_RH_Default_PFCdPFCm_1	DMN
286	7Networks_RH_Default_PFCdPFCm_2	DMN
287	7Networks_RH_Default_PFCdPFCm_3	DMN
288	7Networks_RH_Default_PFCdPFCm_4	DMN
289	7Networks_RH_Default_PFCdPFCm_5	DMN
290	7Networks_RH_Default_PFCdPFCm_6	DMN
291	7Networks_RH_Default_PFCdPFCm_7	DMN
292	7Networks_RH_Default_PFCdPFCm_8	DMN
293	7Networks_RH_Default_PFCdPFCm_9	DMN
294	7Networks_RH_Default_PFCdPFCm_10	DMN
295	7Networks_RH_Default_pCunPCC_1	DMN
296	7Networks_RH_Default_pCunPCC_2	DMN
297	7Networks_RH_Default_pCunPCC_3	DMN
298	7Networks_RH_Default_pCunPCC_4	DMN
299	7Networks_RH_Default_pCunPCC_5	DMN
300	7Networks_RH_Default_pCunPCC_6	DMN
